# Supplementary material for: Leveraging PANoptosis-associated genes for unraveling implication of decidualization deficiency in pre-eclampsia via transcriptome data and experiment validation
Source: Front Cell Dev Biol. 2026 Mar 4;14:1677798. doi: 10.3389/fcell.2026.1677798 (PMC12996107; doi:10.3389/fcell.2026.1677798)
Supplement: Supplementary file 1 [file Table2.xls]

## Sheet: Supplementary Table 2
CASP8
FADD
CASP6
NLRP3
TAB2
TAB3
PSTPIP2
TNFAIP3
CASP7
PARP1
GSDMD
MLKL
IRF1
AIM2
ZBP1
CASP1
RIPK1
RIPK3
TRADD
ADAR
MEFV
NLRP1
NLRC4
NLRP9
TNFRSF1A
PYCARD
CASP10
CASP2
CASP12
CASP4
CASP3
CASP5
DFNA5
NAIP
TNF
NLRP6
GSDMA
GSDMC
GSDMB
APAF1
BAK
BAX
DIABLO
DCN
CASP9
FAS
SOD2-OT1
MIR22HG
TUG1
SNHG7
SNHG1
SNHG6
SNHG16
SFTA1P
MAPK1
DNM1L
MAPK3
CDK1
NFS1
CRMA
VTRNA1-1
NINJ1
IFNG
